# Supplementary material for: Integrated Transcriptome and Metabolome Analyses Reveal Complex Oxidative Damage Mechanisms in Rice Seedling Roots Under Different Carbonate Stresses
Source: Antioxidants (Basel). 2025 May 30;14(6):658. doi: 10.3390/antiox14060658 (PMC12190083; doi:10.3390/antiox14060658)
Supplement: Supplementary file 1 [file antioxidants-14-00658-s001.zip]

Archive with 1 entries (1 files):
- antioxidants-3619104-supplementary.pdf
